# Supplementary material for: The mechanism of NF-κB-TERT feedback regulation of granulosa cell apoptosis in PCOS rats
Source: PLoS One. 2024 Oct 25;19(10):e0312115. doi: 10.1371/journal.pone.0312115 (PMC11508119; doi:10.1371/journal.pone.0312115)
Supplement: S2 File — (ZIP) [file pone.0312115.s002.zip]

Archive with 1 entries (1 files):
- The original data used to create the mechanism diagram in Figure 7.pptx
